# Supplementary material for: TGFβ pathway is required for viable gestation of Fanconi anemia embryos
Source: PLoS Genet. 2022 Nov 28;18(11):e1010459. doi: 10.1371/journal.pgen.1010459 (PMC9731498; doi:10.1371/journal.pgen.1010459)
Supplement: S1 Data — (XLSX) [file pgen.1010459.s006.xlsx]

## Sheet: Fig 1
		Fig 1A
		WT			Fancd2-/-
	DMSO	80.5	83	79.5	53.5	54.5	64
	200 nM	118	107	99	85.5	85.5	92
	500 nM	108.5	107	96	105.5	85	109
	5 μM	101	99	116	136.5	98	93
	200 nM	87	80.5	100	102	93.5	96.5
	500 nM	100	98.5	90.5	92	86	63
	5 μM	115	106.5	100	99	93.5	97
		Fig 1C
			WT DMSO			WT LSN			Fancd2-/- DMSO							Fancd2-/- LSN
	MMC	0	100	100	100	100	100	100	100	100	100	100	100	100	100	100	100	100	100	100	100	100
		2.5	103.745	103.777	109.366	105.023	100.672	109.042	93.5698	93.2719	93.9034	90.5085	87.7278	94.2183	80.3504	95.2066	99.9019	100.373	114.857	91.5728	101.556	103.378
		5	106.269	104.992	108.621	108.206	101.766	103.391	84.8882	82.8788	89.7635	95.4769	84.2012	79.0799	61.7284	101.783	110.028	100.574	93.4479	96.2188	91.1725	75.0303
		10	106.846	105.439	109.371	103.25	101.417	101.006	81.4015	79.4301	77.4472	77.4289	67.6304	62.5201	75.0111	91.5003	86.5375	85.0003	96.8731	85.3972	88.1051	83.5242
		40	100.158	97.4236	102.378	107.152	98.8149	97.841	62.8385	67.3978	69.9368	54.5466	48.0663	52.3729	60.1927	73.3807	79.1622	72.5026	58.0655	48.6538	65.4118	67.2443
		Fig 1E
	pIpC	-	-	+	+	-	-	+	+
	LSN	-	+	-	+	-	+	-	+
		104	107	163	138	184	96	161	187
		97	142	141	135	151	95	172	87
		101	122	161	158	154	99	154	103
		91	136	86	138	177	110	172	73
		96	90	137	115	97	91		74
		147	104	139	138	129	135	167	74
		153	125	149	144	60	184	174	147
		139	116	221	167	93	80	169	87
		108	92	179	154	125	165	107	83
		89	82	147	168	141	97	153	155
		116	119	138	151	142	120	131	146
		77	123	143	90	135	134	180	81
		88	103	173	166	130	117	65	117
		128	126	132	87	161	138	155	137
		100	126	142	97	152	117	105	201
		67	136	141	74	147	134	156	65
		84	86	125	140	163	186	103	92
		140	120	113	219	137	175	157	88
		95	152	135	79	182	86	153	88
		111	142	137	138	80	76	156	131
		99	127	141	144	78	78	212	144
		101	128	74	140	142	88	169	177
		118	202	197	151	144	117	149	83
		92	141	75	142	89	83	57	95
		129	169	75	214	161	95	168	100
		128	115	136	141	90	132	151	79
		123	149	73	89	135	141	157	84
		151	144	75	147	147	78	138	152
		113	142	137	168	183	154	184	132
		114	151	128	238	150	76	94	89
		90	113	97	144	139	108	73	121
		138	97	124	162	127	97	148	168
		99	136	195	233	163	75	94	75
		110	151	128	138	157	97	81	80
		92	133	144	151	131	111	146	139
		74	33	148	133	98	131	122	78
		110	108	145	152	102	88	108	121
		139	182	160	240	167	81	82	74
		102	147	160	127	164	81	82	125
		170	179	137	145	78	90	93	155
		115	99	70	155	121	82	132	162
		145	90	147	140	85	169	87	89
		80	167	157	239	122	73	148	138
		117	128	164	188	149	73	100	87
		85	123	138	145	106	136	153	76
		60	110	140	134	85	76	124	141
		125	143	139	147	124	156	93	26
		147	142	108	149	100	76	168	76
		148	153	122	156	106	83	115	75
		92	150	134	82	102	110	171	136
		143	106	139	148	179	132	150	118
		70	55	126	136	114	97	166	145
		143	63	80	86	94	26	146	154
		138	100	145	146	124	163	208	120
		132	69	137	142	123	77	116	90
		108	66	151	142	70	77	230	92
		138	86	111	137	123	74	180	118
		99	69	145	152	118	79	122	156
		108	110	92	127	110	81	159
		169	87	153	81	95	66	131	135
		162	134	76	149	69	74	38	131
		119	157	129	176	153	69	162	147
		87	134	131	127	89	72	145	115
		171	162	126	154	91	68	161	87
		85	146	133	165	148	72	138	137
		102	143	86	175	148	80	179	148
		161	145	129	179	69	69		123
		145	118	131	269	113	101	109	152
		95	150	118	163	127	72	151	77
		90	136	129	96	70	74	133	80
		118	132	140	123	74	87	156	151
		96	116	151	148	103	82	145	90
		148	117	137	74	66	104	111	76
		141	139	85	162	118	123	154	169
		124	156	139	96	147	69	89	74
		155	188	136	191	161	71	207	138
		110	105	111	156	149	136	172	143
		141	115	136	79	102	92	118	168
		96	88	131	143	166	83	145	78
		128	156	164	121	159	120	156	79
		106	107	133	188	119	111	143	141
		110	129	137	96	110	102	77	142
		101	138		183	132	165	137	84
			84		148	141	165	177	83
			74		214	77	66	169	151
			166		165	138	86	167	109
			143		107	126	104	176	120
			133		133	128	57	143	139
			126		140	85	69	145	144
			200		167	101	45	149	151
			140		147	131	52	113	79
			145		125	80	52	136	150
			107			92	41	99	84
			62			139	31	165	131
			68			83	42	132	80
			132			148	43	141
			136			171	25	128
			142			85		251
			121			90
						137		177
						99
						133

## Sheet: S1 Fig
			S1A Fig
				DMSO			Galunisertib			LSN3301240
			Short hairpin scramble	53	66	71	49	50	50	35	42	44
			Short hairpin FANCD2	34	28	30	59	59	69	48	55	52
			FANCD2 sh3	27	28	21	41	41	46	33	35	38
			S1B Fig
			WT DMSO			WT 5 LSN			Fancd2-/- DMSO							Fancd2-/- LSN
		0	100	100	100	100	100	100	100	100	100	100	100	100	100	100	100	100	100	100	100	100
		2.5	95.0765	98.7525	104.535	101.822	101.362	105.658	95.1471	100.242	92.1941	100.4	97.6023	92.0383	95.8447	87.294	94.8028	97.9736	104.146	92.1853	97.7628	91.6523
		5	101.757	94.9915	106.634	109.128	92.8829	110.516	95.4115	96.8155	89.9499	86.5295	88.4233	85.2985	88.575	94.7525	97.1498	99.9704	98.8983	87.3315	84.971	88.2105
		10	106.063	103.754	100.816	110.373	112.619	112.408	87.6956	89.3298	82.281	91.3193	75.368	75.5068	85.7836	90.6341	81.9002	92.8189	88.9856	86.1505	82.0542	93.9249
		40	91.2752	97.4703	91.5896	101.605	100.096	100.938	75.3948	62.4357	62.8367	57.369	53.5806	56.7533	53.2931	68.2945	80.2086	73.1839	69.3305	64.3581	64.474	65.336

## Sheet: Fig 2
	Fig 2B
	Expected	Smad3 Fancd2- 129B6F2	Smad3 Fancd2- 129129F2	Smad3 Fancd2- B6B6F2	Smad3 Fancd2- B6129F2
	6.25	3.4	3.1	0.54	0.9
	Fig2 C
	WT (C57BL/6)			Fancd2-/- (C57BL/6))			WT (129/Sv)			Smad3-/- (129/Sv)			Smad3 Fancd2- 129B6F2
	4.7	0.4	3	1.4	0.1	3	5.8	1	3	3.2	0.4	3	0.6	0.1	3
	Fig2 D						Fig2 E
		Fancd2+/+ Smad3+/+	Fancd2-/- Smad3+/+	Fancd2+/+ Smad3-/-	Fancd2-/- Smad3-/-			Fancd2+/+ Smad3+/+	Fancd2-/- Smad3+/+	Fancd2+/+ Smad3-/-	Fancd2-/- Smad3-/-
	20			8357			0	100	100	100	100
	21	5654	1244				1	100	100	0	100
	22			8782	1146		2.5	25	100	0	100
	23	5903					5	0	100	0	100
	24		1244	9446			10	0	50	0	75
	25	6382			1146		15	0	0	0	0
	26			10816			20	0	0	0	0
	27	6994	1244
	28			12230	1146
	29	7864
	30		1244	13497
	31	8510
	32			14540	1146
	33	8885	1244
	34			15709
	35	9032			1146
	36		1244	16799
	37	9159
	38			17471	1146
	39	9240	1244
	Fig 2F
		Fancd2+/+ Smad3+/+		Fancd2-/- Smad3+/+		Fancd2+/+ Smad3-/-		Fancd2-/- Smad3-/-
	0	100		100		100		100
	5	95	5	47	4	87.5	10	37.5	0
	10	81	10	27	12	55	20	0.5	0
	15	38	15	0		30	15	0
	20	18	8	0		0.4	4	0
	Fig 2G
		WT
	0	100	100	100	100	100	100	100	100	100	100	100	100	100	100	100	100	100	100	100	100	100	100	100	100	100
	1	104.977	99.4388	110.385	98.8415	86.8214	70.7557	89.4778	89.9594	90.4468	95.1894	85.3652	80.7982	87.3107	72.9669	91.8384	81.4198	84.3302	80.868	101.097	78.6024	102.419	95.0707	89.8944	83.5188	83.5498
	5	50.6922	56.2744	57.0795	52.9263	45.1902	38.3505	57.8567	52.3347	41.962	59.4811	52.2923	47.5476	48.8456	43.216	58.3479	39.6155	42.9591	49.3393	44.9244	43.5845	40.2212	54.7647	48.0768	51.1445	39.4364
	10	22.3903	20.6311	22.5184	20.288	16.9254	18.344	22.6481	22.6229	21.9071	22.7174	23.313	17.4919	21.1222	18.1178	24.5125	20.339	23.7509	20.2416	22.6697	23.7957	20.942	24.1209	20.3763	19.015	20.6977
		Fancd2-/-
	0	100	100	100	100	100	100	100	100	100	100	100	100	100	100	100	100	100	100	100	100	100	100	100	100	100
	1	94.8933	116.771	101.446	86.8715	92.3166	91.9752	112.949	104.038	105.736	86.065	106.702	70.4127	108.451	91.6656	114.514	148.385	83.9492	85.5288	109.186	90.9565	64.6322	103.838	90.3041	96.4332	71.3507
	5	54.5867	58.9632	65.3437	64.4145	44.6925	55.9191	60.9644	58.3728	46.3805	45.4223	75.7617	55.2212	67.2724	59.608	86.4773	78.2025	48.6326	57.6484	62.988	38.0895	36.5999	53.9527	40.76	47.3288	55.8872
	10	34.3582	31.7648	37.1428	23.8335	35.4075	30.2544	29.4106	40.0284	32.0901	25.9539	22.9151	24.5454	31.187	25.2119	43.3214	35.3832	23.3891	33.4896	26.5713	25.9911	13.0623	20.6632	22.7797	26.1369	26.1615
		Smad3-/-
	0	100	100	100	100	100	100	100	100	100	100	100	100	100	100	100	100	100	100	100	100	100	100	100	100	100
	1	96.3591	87.2706	71.978	99.084	86.0507	72.0337	51.2132	48.2384	73.5747	68.6747	55.2071	115.015	63.6856	96.1315	66.0084	89.5478	87.8121	47.1071	86.3313	70.5626	66.0163	123.669	89.8827	105.287	93.835
	5	32.9618	30.1173	26.2791	64.1071	57.3796	21.8747	35.7138	37.0278	31.9628	45.5601	37.2156	47.5309	33.0927	44.6989	30.5917	38.1044	39.5344	37.9225	46.7542	26.9594	35.849	45.6689	28.6716	38.5612	37.595
	10	18.2244	15.8624	12.8684	25.8801	17.888	22.397	17.2078	19.9281	23.416	16.3802	17.9476	23.401	16.3528	23.1966	16.1788	21.0704	17.4228	15.0707	29.5812	10.3096	18.0994	27.293	12.398	19.0543	27.3115
		DKO
	0	100	100	100	100	100	100	100	100	100	100	100	100	100	100	100	100	100	100	100	100	100	100	100	100	100
	1	41.2503	48.5766	33.9937	35.2338	43.5684	33.8075	47.1654	27.4508	41.3311	31.749	41.2722	27.8431	39.8665	36.1842	33.132	41.1474	35.1917	37.2262	43.2878	37.3123	35.5284	38.6598	35.0194	35.0455	25.3495
	5	18.6174	20.7275	17.0049	15.8641	24.292	15.5787	22.3501	16.031	17.1969	19.2657	26.9	14.3586	17.387	19.6085	23.9834	21.8764	15.8171	20.3837	18.8589	19.8015	29.4928	19.0912	22.3727	19.7265	20.1171
	10	8.88879	8.81753	6.20725	7.99348	14.6139	7.56988	9.71828	9.18554	9.95237	9.15927	16.0504	9.61026	11.9119	8.46084	9.04984	9.35559	9.64438	10.5339	9.29221	7.1793	9.20666	7.39995	7.72442	7.73107	8.06041

## Sheet: S2 Fig
	S2B Fig
		Fancd2+/+ Smad3+/+	Fancd2-/- Smad3+/+	Fancd2+/+ Smad3-/-	Fancd2-/- Smad3-/-			Fancd2+/+ Smad3+/+	Fancd2-/- Smad3+/+	Fancd2+/+ Smad3-/-	Fancd2-/- Smad3-/-			Fancd2+/+ Smad3+/+	Fancd2-/- Smad3+/+	Fancd2+/+ Smad3-/-	Fancd2-/- Smad3-/-
	1		71				1	58	32	30	36		1	64	31	39	29
	2	244		179	54		2	99	74	75	73		2	77	40	64	63
	3		280				3	260	154	228	131		3	126	48	179	166
	4	490		453	122		4	298	175	281	153		4	184	50	213	185
	5		431				5	335		311	150		5	224	50	225	187
	6	606		557	131		6	388	175	345			6	263	50	257	187
	7		477				7	466		411	150		7	336	50	289	187
	8	646		604	132		8	502	175	455			8	354	50	307	187
	9		495				9	570		496	150		9	370	50	320	187
	10	685		636	132		10	583	175	548			10	392	50	325	187
	11		538				11	588		570	150		11	401	50	357	187
	12	734		667	132		12	596	175	583			12	403	50	363	187
	13		562				13	623		602	150		13	403	50	364	187
	14	765		686	132		14	634	175	623
	15		584				15	637		647	150
	16	785		730	132		16	642	175	676
	17		584				17	642		699	150
	18	815		753	132		18	642	175	729
	19		584				19	642		737	150
	20	883		780	132
	21		584					S2D Fig	Smad3 Fancd2-129129F2
	22	909		804	132				Fand2+/+ Smad3+/+						Fancd2+/+ Smad3-/-
	23		584					Mitomycin C Concentration (ng/ml)	0	5	10	15	20		Mitomycin C Concentration (ng/ml)	0	5	10	15
	24	942		826	132															20
	25		584													128	98	38	23	0
	26	1012		884	132				103	99	57	29	2		Relative Survival (%)	113	106	68	23	0
	27		584					Relative Survival (%)	97	102	57	35	0			68	91	53	23	0
	28	1046		961	132				104	104	54	25	0			90	98	38	15	0
	29		584						96	96	52	33	0
	30	1075		996	132
	31		584
	32	1138		1028	132			Fancd2-/- Smad3+/+							Fancd2-/- Smad3-/-
	33		584					Mitomycin C Concentration (ng/ml)	0	5	10	15	20		Mitomycin C Concentration (ng/ml)	0	5	10	15	20
	34	1181		1064	132
	35		584						107	58	19	9	1			86	48	12	2	1
	36	1218		1097	132			Relative Survival (%)	104	65	25	15	0		Relative Survival (%)	95	45	7	0	0
	37		584						91	52	29	9	0			98	52	7	2	0
	38	1239		1126	132				98	55	23	13	0			121	45	10	2	0
	39		584
	40	1263		1149	132
	41		584					Smad3 Fancd2-B6B6F2
	42	1269		1181	132			Fancd2+/+ Smad3+/+							Fancd2+/+ Smad3-/-
	43
								Mitomycin C Concentration (ng/ml)							Mitomycin C Concentration (ng/ml)
									0	5	10	15	20			0	5	10	15	20
	S2C Fig								103	83	46	27	7			98	63	39	15	5
		Fancd2+/+ Smad3+/+	Fancd2-/- Smad3+/+	Fancd2+/+ Smad3-/-	Fancd2-/- Smad3-/-			Relative Survival (%)	96	87	40	23	10		Relative Survival (%)	106	65	37	13	3
	0	100	100	100	100				98	89	43	24	9			101	62	39	15	4
	1	40	75	60	100				101	87	45	28	6			99	64	38	15	3
	2.5	0	75	25	100
	5	0	0	0	66			Fancd2-/- Smad3+/+							Fancd2-/- Smad3-/-
	7.5	0	0	0	75			Mitomycin C Concentration (ng/ml)							Mitomycin C Concentration (ng/ml)
	9	0	0	0	50				0	5	10	15	20			0	5	10	15	20
	10	0	0	0	0				97	3	0	0	0
	15	0	0	0	0			Relative Survival (%)	101	5	0	0	0			94	0	0	0	0
	20	0	0	0	0				99	5	0	0	0		Relative Survival (%)	98	0	0	0	0
									103	3	0	0	0			106	0	0	0	0
																101	0	0	0	0
								Smad3 Fancd2-B6129F2
								Fancd2+/+ Smad3+/+							Fancd2+/+Smad3-/-
								Mitomycin C Concentration (ng/ml)	0	5	10	15	20		Mitomycin C Concentration (ng/ml)	0	5	10	15	20
									97	59	18	3	0			101	81	18	4	0
								Relative Survival (%)	101	54	22	3	0		Relative	101	85	15	3	0
									104	53	17	6	0		Survival (%)	100	85	17	4	0
									98	62	21	4	0			98	77	13	4	0
								Fancd2-/- Smad3+/+							Fancd2-/- Smad3-/-
								Mitomycin C Concentration (ng/ml)							Mitomycin C Concentration (ng/ml)
									0	5	10	15	20			0	5	10	15	20
									102	5	0	0	0			103	2	0	0	0
								Relative	99	4	0	0	0		Relative	97	2	0	0	0
								Survival (%)	101	4	0	0	0		Survival (%)	104	1	0	0	0
									97	3	0	0	0			95	2	0	0	0

## Sheet: Fig 3 
	Fig 3B
	Smad3 Fancd2	+/+_x000D_+/+	+/+_x000D_-/-	+/+ +/-	+/- -/-	+/- +/-	-/- +/-	+/- +/+	-/- +/+	-/- -/-
		8	9	16	18	44	14	21	4	7
	Fig 3C
		Expected Mendelian Ratio	Weaned pup	E12.5 embryo
		6.25	3.4	6.89

## Sheet: S3 Fig
	S3A Fig
	Smad3 Fancd2	+/+_x000D_+/+	+/+_x000D_-/-	+/+ +/-	+/- -/-	+/- +/-	-/- +/-	+/- +/+	-/- +/+	-/- -/-
		0	0	5	14	3	12	5	0	1
	S3B Fig
	Expected Mendelian Ratio	Weaned pup	E12.5 embryo
	6.25	3.1	2.5
	S3C Fig
	Smad3 Fancd2	+/+_x000D_+/+	+/+_x000D_-/-	+/+ +/-	+/- -/-	+/- +/-	-/- +/-	+/- +/+	-/- +/+	-/- -/-
		3	1	3	5	11	6	6	1	0
	S3D Fig
	Smad3 Fancd2	+/+_x000D_+/+	+/+_x000D_-/-	+/+ +/-	+/- -/-	+/- +/-	-/- +/-	+/- +/+	-/- +/+	-/- -/-
		11	3	10	0	12	21	27	6	0
		22	3	11	3	11	13	15	9	0
		13	4	13	3	8	16	23	9	0
		13		5	0	18	17	12
		16		5	1	15	18	13
		15		4	0	9	16	14
		3		5	2	17	2	14
		3		5	2	13	4	14
		3		2	2	12	5	25
					1	1	4	14
					0	1	3	13
					0	8	2	14
						3	6	7
						3	1	4
						5	5
						4	1
						0	8
						2	4

## Sheet: S4 Fig
	S4A Fig
	Genotype	Fancd2+/+ Smad3+/+	Fancd2-/-	Fancd2+/+	Fancd2-/-
			Smad3+/+	Smad3-/-	Smad3-/-
		1614	1954	1849	2054
	pg TGF-β/ml	1649	1812	1805	1980
		1876	1942	2054	2425
		1942	1925	1992	2254

## Sheet: Fig 5
	Fig 5B									Fig 5C									Fig 5E
	Fancd2+/+Smad3+/+		Fancd2-/-Smad3+/+		Fancd2+/+Smad3-/-		Fancd2-/-Smad3-/-			Fancd2+/+Smad3+/+		Fancd2-/-Smad3+/+		Fancd2+/+Smad3-/-		Fancd2-/-Smad3-/-			Fancd2+/+Smad3+/+		Fancd2-/-Smad3+/+		Fancd2+/+Smad3-/-		Fancd2-/-Smad3-/-
	-	+	-	+	-	+	-	+		-	+	-	+	-	+	-	+		-	+	-	+	-	+	-	+
	0	3	0	0	12	34	26	4		3	4	6	16	10	12	18	8		2	3	8	4	1	2	15	8
	1	4	14	2	39	8	19	0		2	4	8	7	8	10	12	4		5	1	8	4	2	1	46	4
	0	3	20	0	30	2	34	1		5	4	13	3	24	4	5	0		2	3	13	4	5	4	20	9
	1	3	14	0	2	0	0	8		3	21	15	4	18	0	6	5		6	2	14	3	4	5	7	5
	3	0	4	30	37	2	30	24		4	3	16	0	30	0	7	10		6	2	17	0	6	0	16	5
	0	6	2	0	15	5	14	6		0	4	16	0	2	4	3	6		5	2	11	7	6	0	24	7
	6	2	4	0	19	4	42	1		5	6	16	4	7	8	18	9		3	2	27	14	6	0	38	5
	2	9	4	1	2	5	2	3		5		10	7	13	12	10	0		2	3	23	5	10	0	15	3
	1	0	2	1	2	4	0	12		2	7	31	3	8	25	0	0		1	2	18	10	2	4	24	12
	0	1	8	19	14	9	20	4		3	9	28	4	11	8	24	6		1	2	7	8	3	5	33	11
	0	3	10	5	24	10	46	11		4	2	15	15	18	13	6	1		1	1	25	8	2	0	12	8
	0	3	10	2	5	6	19	2		9	3	22	5	8	9	16	5		4	3	35	6	0	4	10	3
	1	5	24	2	13	2	51	13		13	15	22	4	5	15	5	1		2	4	15	8	3	0	10	9
	0	3	22	4	1	1	28	32		13	1	6	2	5	8	9	8		6	4	8	8	0	3	22	17
	4	8	2	2	2	0	33	3		6	2	23	2	5	13	6	4		11	1	8	15	0	4	14	8
	0	0	2	36	1	4	35	13		15	2	23	9	15	8	6	2		2	1	25	14	0	0	14	7
	0	3	10	4	34	18	26	6		2	1	20	8	7	25	15	6		5	3	15	2	3	1	16	6
	0	18	36	0	1	33	32	0		7	8	6	7	4	10	20	5		4	3	8	7	14	7	15	14
	4	5	2	29	9	10	25	5		4	4	5	17	6	7	10	6		4	2	16	3	0	0	9	0
	6	1	18	0	3	2	25	3		5	5	19	20	8	7	10	4		2	3	14	9	5	2	16	5
	6	4	8	1	3	0	5	5		13	12	12	8	10	15	7	6		2	5	8	10	6	4	16	4
	4	0	2	1	10	14	1	9		4	2	14	12	11	20	9	6		0	2	5	14	0	2	22	6
	18	3	4	1	3	3	0	8		5	2	12	3	5	13	12	4		5	3	5	11	4	0	11	11
		0	2	0	5	4	12	6		6	5	27	5	3	15	14	3		0	1	11	12	5	2	15	1
	2	3	14	35	14	2	22	8		5	2	9	13	11	8	12	8		0	1	20	7	0	4	22	4
	16	1	1	0	22	24	0	3		3	5	25	8	5	1	16	4		5	2	7	7	0	3	12	8
	4	4	0	1	0	10	24	9		2	6	16	8	12	10	22	8		2	5	2	23	3	0	21	3
	4	3	46	3	2	3	32	10		12	3	16	0	21	28	25	6		5	1	10	8	1	2	22	3
	2	3	9	2	19	6	1	2		3	3	22	1	8	9	4	10		6	0	4	8	1	1	23	4
	16	4	10	20	11	4	20	0		3	5	13	2	12	9	6	6		4	0	14	18	3	0	17	12
	5	3	4	0	2	22	4	6		12	7	17	7	3	17	16	4		0	2	4	22	7	3	20	1
	4	2	4	2	0	26	1	8		11	7	37	6	6	10	10	11		6	1	13	18	6	2	33	4
	3	5	14	28	1	25	21	7		15	0	30	6	10	17	9	3		5	3	11	16	3	2	21	7
	0	17	44	0	22	4	32	3		1	5	34	7	6	17	10	4		2	4	4	25	3	0	21	19
	4	9	17	0	4	10	21	9		1	6	28	16	6	17	21	8		3	0	8	26	8	2	12	0
	6	11	24	1	2	9	33	46		6	9	10	12	21	11	7	8		7	5	17	20	4	4	17	6
	13	6	9	0	11	4	13	10		12	4	23	16	7	9	5	11		4	2	19	16	3	2	7	7
	11	9	7	2	3	5	33	0		1	7	27	14	9	5	10	8		2	4	15	5	3	0	9	0
	6	11	10	9	1	0	0	15		14	0	12	15	7	6	12	7		6	4	4	5	2	0	16	3
	1	4	9	2	3	12	0	33		12	4	12	11	23	14	6	12		3	1	6	12	4	3	12	5
	0	5	15	2	3	5	10	4		4	10	21	12	29	8	10	6		2	3	13	1	5	3	19	1
	1	2	24	24	15	11	39	1		8	3	3	7	8	18	4	9		6	0	8	23	6	0	10	7
	1	9	6	1	0	16	41	7		4	2	23	6	28	9	7	2		2	0	12	14	1	1	11	6
	1	15	5	3	1	17	24	39		4	15	15	17	12	10	17	6		1	0	8	12	3	4	6	5
	0	0	0	4	10	5	45	2		18	5	12	21	3	12	13	5		2	0	9	20	1	0	15	18
	13	0	1	2	2	4	31	4		5	2	13	19	8	10	12	5		2	3	14	7	1	0	11	4
	8	2	5	2	2	10	19	5		9	4	11	25	4	7	9	8		3	14	21	3	5	3	13	10
	12	5	7	0	3	10	37	31		17	19	13	24	9	16	8	8		7	4	15	1	5	0	18	0
	11	5	14	30	2	2	33	8		7	2	12	35	16	8	12	4		5	5	12	14	4	0	10	2
	7	23	22	13	36	4	0	6		8	4	25	29	8	14	12	4		0	0	14	2	0	0	12	6
	7	0	22	28	23	1	1	8		12	1	13	49	4	19	12	1		1	10	8	5	3	3	6	11
	4	1	50	4	5	22	7	5		4	3	19	28	19	20	6	4		10	10	7	8	5	5	10	2
	4	0	30	4	2	13	48	4		5	2	14	40	12	17	14	5		0	6	10	17	7	1	15	6
	16	0	8	28	2	7	18	5		21	4	9	20	16	9	14	10		1	3	18	25	2	1	20	8
	4	1	14	0	4	5	19	6		4	4	17	24	10	8	6	29		6	2	10	5	6	0	15	4
	6	0	15	8	0	20	9	46		4	2	15	21	1	13	17	22		2	7	5	14	3	2	15	13
	3	2	5	5	0	9	20	6		3	4	8	7	4	12	16	7		4	1	11	17	0	0	12	2
	2	6	30	2	7	12	25	27		1	0	19	22	4	20	21	16		0	4	14	13	2	2	18	5
	5	4	44	25	5	4	9	46		6	4	24	6	4	17	14	11		4	5	24	9	6	0	23	7
	6	1	10	0	13	8	13	3		9	4	13	31	18	9	24	8		2	2	34	15	6	4	27	8
	1	0	31	40	24	5	18	9		4	4	4	25	10	8	6	12		2	1	19	7	3	1	25	7
	1	8	8	13	0	10	1	9		3	4	11	30	10	13	37	14		10	0	26	9	3	4	22	5
	4	11	12	28	2	14	23	31		5	7	6	23	3	12	38	7		16	3	16	19	4	4	14	12
	4	0	5	0	3	1	36	47		5	10	15	19	14	20	8	8		3	2	12	13	2	1	28	6
	3	1	10	3	0	4	19	8		3	3	12	9	8	13	12	15		1	0	10	8	3	5	19	1
	7	23	30	1		5	8	16		6	2	13	22	7	13	9	23		5	5	26	24	2	10	21	12
	1	0	19	1	0	3	6	43		2	3	20	22	7	5	8	7		4	6	26	13	2	0	26	1
	2	1	38	4	1	1	25	8		2	1	18	28	11	5	20	8		4	4	10	23	1	1	18	0
	2	1	16	3	10	10	17	5		5	2	28	10	8	8	16	8		2	5	16	21	0	3	6	0
	3	0	13	0	3	4	12	6		3	3	11	26	2	23	4	4		5	2	20	16	0	2	6	6
	3	1	19	24	1	26	6	6		2	5	20	24	4	5	16	20		5	1	11	23	2	3	4	18
	4	6	17	18	21	33	22	0		3	8	20	23	9	5	8	1		4	5	14	14	2	4	19	4
	8	10	8	18	10	14	39	33		9	3	24	22	6	1	14	6		1	3	14	20	1	2	15	5
	5	13	44	1	18	10	38	3		5	4	32	13	7	6	13	8		2	6	15	9	0	3	12	8
	6	3	21	3	1	4	8	4		2	5	27	12	5	17	14	4		3	17	26	13	3	0	15	0
	14	3	4	3	3	8	27	3		0	4	26	7	1	5	15	3		4	3	46	28	1	16	8	10
	3	4	1	16	3	9	5	3		2	6	7	12	2	15	15	0		4	4	15	6	0	2	22	17
	0	2	40	23	35	5	18	5		3	7	30	28	6	6	10	23		2	5	30	18	3	3	8	3
	4	2	35	2	4	7	51	3		8	4	10	34	28	14	9	16		5	1	15	10	2	4	10	4
	0	1	12	32	34	9	69	2		0	5	18	22	12	10	16	0		10	1	16	12	0	2	20	3
	2	0	28	5	3	8	8	5		0	6	20	34	26	5	10	11		5	12	20	11	4	0	16	0
	15	0	25	5	2	5	26	0		4	11	14	30	17	20	12	5		6	4	8	15	6	1	10	0
	1	0	14	0	3	7	25	3		2	12	20	16	5	6	15	8		2	5	13	4	4	4	6	4
	0	7	0	15	3	6	3	40		1	2	22	36	6	8	17	3		1	7	17	16	5	3	18	7
	0	0	1	46	7	4	16	46		3	5	10	14	4	9	15	10		3	5	16	17	0	3	10	13
	0	5	19	4	17	19	29	3		3	3	25	21	7	12	8	6		14	6	18	18	7	0	8	3
	0	3	0	4	16	6	32	0		7	3	17	20	24	11	13	2		1	7	30	9	1	4	9	4
	13	0	0	4	32	11	33	4		3	9	10	16	17	20	5	10		0	1	11	13	2	3	28	6
	15	2	1	6	5	8	22	11		4	1	18	15	4	9	11	12		1	2	19	16	2	4	18	0
	2	1	12	13	2	12	3	28		6	3	12	19	3	8	0	4		3	7	28	21	0	3	19	5
	1	0	10	8	3	6	28	6		6	2	28	16	11	11	2	13		3	2	28	20	3	0	16	2
	0	1	38	25	2	15	23	27		6	5	15	18	4	12	12	2		12	8	23	20	3	5	18	8
	4	0	6	29	4	20	30	3		6	2	18	18	10	12	8	6		4	4	18	20	5	4	19	6
	1	1	0	18	13	3	26	15		6	2	15	23	4	7	10	6		2	3	15	22	2	4	12	4
	4	0	4	2	1	22	11	35		2	4	30	15	7	12	7	13		0	5	14	15	18	0	15	4
	6	6	16	0	3	4	4	4		5	5	14	16	10	10	10	12		1	2	12	26	3	3	14	3
	1	4	23	21	2	9	31	4		9	1	17	24	7	7	3	11		0	3	44	22	4	0	20	4
	2	6	32	4	4	4	17	7		4	4	10	27	12	18	13	12		0	3	13	28	6	2	22	6
	4	2	37	0	7	5	42	16		5	3	39	12	8	5	15	6		4	3	19	8	1	2		7
	0	6	9	0	3	5	10					38	21	37	24	10	12		2	2	31	9	2	2		5
		1													21
		0
	Fig 5F
	Fancd2-/- DMSO					Fancd2-/- MEKi					DKO DMSO					DKO MEKi
0	100	100	100	100	100	100	100	100	100	100	100	100	100	100	100	100	100	100	100	100
1	49.6964	44.9739	55.4005	54.1134	62.0909	80.9756	68.207	86.4091	57.4271	80.7432	80.5847	79.8877	73.7374		70.5488	104.983		72.1254		92.8572
5	64.1756	48.4363	67.1467	42.3722	46.8979	98.374	86.6913	70.3863	63.9257	67.7365	61.4693	78.9523	44.2424	32.6772	36.5854	63.1228		74.9129		73.0159
10	46.2868	29.1512	44.2394	36.0224	30.8744	55.7723	79.2975	44.7783	64.4563	72.1284	17.0915	18.3349	16.229	19.4882	14.5122	58.8039	40.678	46.6898	77.5862	57.5397
15	17.8888	19.9553	27.9028	25.8387	25.0122	48.4553	67.0979	42.9185	47.4801	42.7365	14.1679	17.2124	13.67	22.5394	11.2195	41.5282	45.4802	50.8711	75.8621	50.3968
20	17.3751	15.525	18.5419	12.7396	28.4807	49.5935	75.0461	38.3405	35.2785	50.1689	9.52023	14.2189	11.0438	16.8307	9.75609	58.8039	40.678	55.0523	70.6898	46.0318

## Sheet: S5 Fig
	S5A Fig
	WT DMSO					WT MEKi					Smad3-/- DMSO					Smad3-/- MEKi
0	100	100	100	100	100	100	100	100	100	100	100	100	100	100	100	100	100	100	100	100
1	108.937	88.3291	79.1408	82.2805	97.7684	68.3105	77.9589	62.5138	105.316	61.6883	93.4196	101.847	81.435	77.3585	92.7992	78.6932	98.0803	78.7134	82.3299	84.379
5	82.3588	61.443	60.4057	62.002	50.9887	56.1644	43.7393	91.4002	55.7673	71.1503	89.2576	85.0724	71.6508	76.7296	94.6755	86.7898	127.574	76.2573	81.6754	77.2087
10	61.9269	47.5696	41.9809	58.7625	48.6158	52.3288	44.4254	79.9338	80.6419	38.4044	59.4488	55.4169	54.4405	49.2138	59.4321	73.2955	95.1134	53.5673	62.3037	53.6492
15	45.9468	22.8354	26.062	32.4587	30.9322	29.0411	37.307	64.6086	45.4363	50.5566	47.1878	36.0459	46.6633	42.5576	51.3185	74.4318	86.2129	61.4035	58.6388	53.2651
20	23.0233	15.5696	14.0811	22.449	16.4689	27.3059	24.8714	24.4763	31.4945	29.4991	31.3273	31.8522	34.0692	36.3207	32.2515	59.6591	75.5672	60.4678	52.8796	54.4174
